# Supplementary material for: Structural basis of kinesin-1 autoinhibition and its control of microtubule-based motility
Source: Sci Adv. 2026 Jul 15;12(29):eaeg1267. doi: 10.1126/sciadv.aeg1267 (PMC13371920; doi:10.1126/sciadv.aeg1267)
Supplement: Supplementary file 2 — Data S1 [file sciadv.aeg1267_data_s1.zip]

Archive with 1 entries (1 files):
- aeg1267_data_s1.xlsx
