# Supplementary material for: Structural basis of kinesin-1 autoinhibition and its control of microtubule-based motility
Source: Sci Adv. 2026 Jul 15;12(29):eaeg1267. doi: 10.1126/sciadv.aeg1267 (PMC13371920; doi:10.1126/sciadv.aeg1267)
Supplement: Supplementary file 2 — Data S1 [file sciadv.aeg1267_data_s1.zip › aeg1267_data_s1.xlsx]

## Sheet: KHC_to_KHC
Protein1	SeqPos1	LinkedRes1	Protein2	SeqPos2	LinkedRes2	Match Count	DecoyType	Self	3D Distance	From Chain	To Chain
P33176	813	K	P33176	814	S	1	TT	TRUE	3.79	B	B
P33176	908	S	P33176	909	K	1	TT	TRUE	3.8	B	B
P33176	761	K	P33176	764	K	1	TT	TRUE	4.44	B	B
P33176	757	T	P33176	761	K	1	TT	TRUE	4.69	A	A
P33176	513	T	P33176	516	Y	1	TT	TRUE	5.03	B	B
P33176	642	K	P33176	644	K	1	TT	TRUE	5.14	A	A
P33176	448	K	P33176	451	T	1	TT	TRUE	5.15	B	B
P33176	642	K	P33176	645	S	1	TT	TRUE	5.2	A	A
P33176	726	K	P33176	728	K	1	TT	TRUE	5.27	B	B
P33176	539	K	P33176	541	K	1	TT	TRUE	5.35	A	A
P33176	829	K	P33176	831	K	1	TT	TRUE	5.36	B	B
P33176	448	K	P33176	450	K	1	TT	TRUE	5.37	A	A
P33176	149	S	P33176	151	T	1	TT	TRUE	5.39	A	A
P33176	753	K	P33176	755	K	1	TT	TRUE	5.41	A	A
P33176	606	K	P33176	609	K	1	TT	TRUE	5.58	B	B
P33176	753	K	P33176	757	T	1	TT	TRUE	6.01	A	A
P33176	502	Y	P33176	506	S	1	TT	TRUE	6.08	B	B
P33176	213	K	P33176	222	K	1	TT	TRUE	6.11	B	B
P33176	224	S	P33176	226	K	1	TT	TRUE	7.16	A	A
P33176	757	T	P33176	764	K	1	TT	TRUE	7.25	A	A
P33176	154	S	P33176	281	K	1	TT	TRUE	7.7	A	A
P33176	154	S	P33176	164	Y	1	TT	TRUE	8.04	A	A
P33176	213	K	P33176	226	K	1	TT	TRUE	8.15	B	B
P33176	89	S	P33176	92	T	1	TT	TRUE	8.18	B	B
P33176	141	K	P33176	281	K	1	TT	TRUE	8.32	A	A
P33176	903	K	P33176	908	S	1	TT	TRUE	8.55	B	B
P33176	252	K	P33176	257	S	1	TT	TRUE	8.57	A	A
P33176	685	K	P33176	690	K	1	TT	TRUE	8.6	A	A
P33176	642	K	P33176	649	Y	1	TT	TRUE	9.01	A	A
P33176	755	K	P33176	761	K	1	TT	TRUE	9.11	B	B
P33176	909	K	P33176	909	K	1	TT	TRUE	9.25	A	B
P33176	711	T	P33176	717	S	1	TT	TRUE	9.28	A	A
P33176	621	K	P33176	627	K	1	TT	TRUE	9.73	B	B
P33176	795	T	P33176	801	K	1	TT	TRUE	9.82	A	A
P33176	788	T	P33176	795	T	1	TT	TRUE	9.87	A	A
P33176	903	K	P33176	909	K	1	TT	TRUE	9.92	B	B
P33176	602	K	P33176	609	K	1	TT	TRUE	10.14	A	A
P33176	520	S	P33176	527	S	1	TT	TRUE	10.19	A	A
P33176	603	T	P33176	609	K	1	TT	TRUE	10.21	B	B
P33176	159	K	P33176	164	Y	1	TT	TRUE	10.37	A	A
P33176	256	K	P33176	281	K	1	TT	TRUE	10.39	A	A
P33176	762	S	P33176	769	T	1	TT	TRUE	10.48	A	A
P33176	237	K	P33176	252	K	1	TT	TRUE	10.59	B	B
P33176	753	K	P33176	761	K	1	TT	TRUE	10.65	A	A
P33176	620	K	P33176	627	K	1	TT	TRUE	10.93	B	B
P33176	909	K	P33176	917	S	1	TT	TRUE	10.99	B	B
P33176	922	K	P33176	935	T	1	TT	TRUE	11.08	B	B
P33176	120	Y	P33176	903	K	1	TT	TRUE	11.25	A	B
P33176	755	K	P33176	764	K	1	TT	TRUE	11.43	A	A
P33176	98	K	P33176	187	K	1	TT	TRUE	11.53	A	A
P33176	609	K	P33176	609	K	1	TT	TRUE	11.61	A	B
P33176	159	K	P33176	166	K	1	TT	TRUE	11.71	A	A
P33176	213	K	P33176	402	K	1	TT	TRUE	11.76	B	A
P33176	685	K	P33176	693	T	1	TT	TRUE	12.01	A	A
P33176	917	S	P33176	935	T	1	TT	TRUE	12.19	B	B
P33176	753	K	P33176	764	K	1	TT	TRUE	12.26	A	A
P33176	613	S	P33176	621	K	1	TT	TRUE	12.37	A	A
P33176	903	K	P33176	903	K	1	TT	TRUE	12.48	A	B
P33176	420	K	P33176	420	K	1	TT	TRUE	12.68	A	B
P33176	764	K	P33176	764	K	1	TT	TRUE	12.76	A	B
P33176	159	K	P33176	222	K	1	TT	TRUE	12.81	A	B
P33176	895	Y	P33176	903	K	1	TT	TRUE	12.85	A	A
P33176	657	K	P33176	657	K	1	TT	TRUE	12.9	A	B
P33176	141	K	P33176	256	K	1	TT	TRUE	12.93	A	A
P33176	384	K	P33176	402	K	1	TT	TRUE	13.18	B	B
P33176	560	K	P33176	598	K	1	TT	TRUE	13.2	A	B
P33176	159	K	P33176	343	K	1	TT	TRUE	13.37	A	A
P33176	922	K	P33176	933	S	1	TT	TRUE	13.52	A	A
P33176	166	K	P33176	281	K	1	TT	TRUE	13.63	A	A
P33176	875	K	P33176	875	K	1	TT	TRUE	13.7	A	B
P33176	621	K	P33176	621	K	1	TT	TRUE	13.88	A	B
P33176	224	S	P33176	228	Y	1	TT	TRUE	14	B	B
P33176	539	K	P33176	548	K	1	TT	TRUE	14.01	B	B
P33176	149	S	P33176	154	S	1	TT	TRUE	14.04	A	A
P33176	448	K	P33176	448	K	1	TT	TRUE	14.06	A	B
P33176	875	K	P33176	885	K	1	TT	TRUE	14.2	A	A
P33176	159	K	P33176	213	K	1	TT	TRUE	14.48	A	A
P33176	206	S	P33176	280	S	1	TT	TRUE	14.49	A	A
P33176	252	K	P33176	281	K	1	TT	TRUE	14.53	A	A
P33176	539	K	P33176	549	K	1	TT	TRUE	14.86	B	B
P33176	791	K	P33176	801	K	1	TT	TRUE	14.89	A	A
P33176	885	K	P33176	895	Y	1	TT	TRUE	14.99	A	A
P33176	32	K	P33176	56	T	1	TT	TRUE	15.23	A	A
P33176	420	K	P33176	430	K	1	TT	TRUE	15.55	A	B
P33176	598	K	P33176	609	K	1	TT	TRUE	15.69	A	A
P33176	909	K	P33176	922	K	1	TT	TRUE	15.76	B	B
P33176	28	K	P33176	44	K	1	TT	TRUE	15.98	A	A
P33176	602	K	P33176	613	S	1	TT	TRUE	16.03	A	A
P33176	399	T	P33176	414	T	1	TT	TRUE	16.11	B	B
P33176	917	S	P33176	933	S	1	TT	TRUE	16.15	A	A
P33176	92	T	P33176	182	T	1	TT	TRUE	16.44	B	B
P33176	714	K	P33176	714	K	1	TT	TRUE	16.44	A	B
P33176	755	K	P33176	755	K	1	TT	TRUE	16.9	A	B
P33176	67	K	P33176	909	K	1	TT	TRUE	17.1	A	B
P33176	239	S	P33176	256	K	1	TT	TRUE	17.14	B	B
P33176	685	K	P33176	698	K	1	TT	TRUE	17.21	A	A
P33176	44	K	P33176	323	K	1	TT	TRUE	17.23	B	B
P33176	202	S	P33176	281	K	1	TT	TRUE	17.45	A	A
P33176	402	K	P33176	420	K	1	TT	TRUE	17.58	B	A
P33176	532	S	P33176	544	T	1	TT	TRUE	17.62	B	B
P33176	240	K	P33176	256	K	1	TT	TRUE	17.65	B	B
P33176	753	K	P33176	753	K	1	TT	TRUE	17.72	A	B
P33176	909	K	P33176	933	S	1	TT	TRUE	17.79	A	A
P33176	801	K	P33176	812	K	1	TT	TRUE	17.84	A	A
P33176	548	K	P33176	560	K	1	TT	TRUE	17.87	B	B
P33176	908	S	P33176	922	K	1	TT	TRUE	17.9	A	A
P33176	903	K	P33176	933	S	1	TT	TRUE	17.93	A	A
P33176	903	K	P33176	935	T	1	TT	TRUE	18.15	A	A
P33176	609	K	P33176	621	K	1	TT	TRUE	18.21	A	A
P33176	714	K	P33176	726	K	1	TT	TRUE	18.22	A	A
P33176	596	K	P33176	609	K	1	TT	TRUE	18.56	B	A
P33176	226	K	P33176	281	K	1	TT	TRUE	18.61	A	A
P33176	693	T	P33176	707	S	1	TT	TRUE	18.67	A	A
P33176	922	K	P33176	922	K	1	TT	TRUE	18.85	A	B
P33176	801	K	P33176	801	K	1	TT	TRUE	18.89	A	B
P33176	801	K	P33176	813	K	1	TT	TRUE	18.96	B	B
P33176	384	K	P33176	420	K	1	TT	TRUE	19.12	B	A
P33176	726	K	P33176	739	K	1	TT	TRUE	19.31	A	B
P33176	240	K	P33176	257	S	1	TT	TRUE	19.46	B	B
P33176	159	K	P33176	281	K	1	TT	TRUE	19.61	A	A
P33176	714	K	P33176	728	K	1	TT	TRUE	19.93	A	A
P33176	847	K	P33176	862	K	1	TT	TRUE	20.37	B	A
P33176	281	K	P33176	323	K	1	TT	TRUE	21.57	B	B
P33176	485	K	P33176	485	K	1	TT	TRUE	21.68	A	B
P33176	120	Y	P33176	133	S	1	TT	TRUE	21.77	A	A
P33176	909	K	P33176	950	S	1	TT	TRUE	21.89	B	B
P33176	382	K	P33176	420	K	1	TT	TRUE	22.15	B	A
P33176	711	T	P33176	726	K	1	TT	TRUE	22.27	B	B
P33176	352	K	P33176	384	K	1	TT	TRUE	22.99	A	A
P33176	903	K	P33176	922	K	1	TT	TRUE	23.01	B	B
P33176	739	K	P33176	755	K	1	TT	TRUE	23.48	B	A
P33176	121	S	P33176	133	S	1	TT	TRUE	23.63	A	A
P33176	698	K	P33176	714	K	1	TT	TRUE	23.86	A	B
P33176	352	K	P33176	382	K	1	TT	TRUE	23.91	A	A
P33176	402	K	P33176	402	K	1	TT	TRUE	24.13	A	B
P33176	711	T	P33176	728	K	1	TT	TRUE	24.26	A	A
P33176	402	K	P33176	427	K	1	TT	TRUE	24.31	B	A
P33176	120	Y	P33176	922	K	1	TT	TRUE	24.78	A	B
P33176	121	S	P33176	134	Y	1	TT	TRUE	25.1	A	A
P33176	213	K	P33176	281	K	1	TT	TRUE	25.71	A	A
P33176	141	K	P33176	240	K	1	TT	TRUE	26.21	A	A
P33176	783	K	P33176	801	K	1	TT	TRUE	26.54	A	A
P33176	67	K	P33176	281	K	1	TT	TRUE	27.38	A	A
P33176	885	K	P33176	903	K	1	TT	TRUE	27.49	B	A
P33176	430	K	P33176	448	K	1	TT	TRUE	27.71	B	B
P33176	539	K	P33176	755	K	1	TT	TRUE	28.52	A	A
P33176	98	K	P33176	909	K	1	TT	TRUE	28.62	A	B
P33176	141	K	P33176	323	K	1	TT	TRUE	28.82	B	B
P33176	187	K	P33176	323	K	1	TT	TRUE	28.85	B	B
P33176	764	K	P33176	791	K	1	TT	TRUE	28.86	A	B
P33176	903	K	P33176	950	S	1	TT	TRUE	28.87	A	A
P33176	739	K	P33176	764	K	1	TT	TRUE	28.89	A	B
P33176	213	K	P33176	323	K	1	TT	TRUE	28.98	B	B
P33176	159	K	P33176	323	K	1	TT	TRUE	29.01	B	B
P33176	222	K	P33176	281	K	1	TT	TRUE	29.3	B	A
P33176	213	K	P33176	909	K	1	TT	TRUE	30.6	A	B
P33176	882	K	P33176	903	K	1	TT	TRUE	30.99	B	A
P33176	57	S	P33176	213	K	1	TT	TRUE	31.69	B	B
P33176	549	K	P33176	728	K	1	TT	TRUE	32.37	A	A
P33176	98	K	P33176	903	K	1	TT	TRUE	32.69	A	B
P33176	206	S	P33176	217	T	1	TT	TRUE	35.33	B	B
P33176	885	K	P33176	909	K	1	TT	TRUE	35.46	A	A
P33176	679	K	P33176	714	K	1	TT	TRUE	36.02	B	B
P33176	714	K	P33176	739	K	1	TT	TRUE	36.14	A	B
P33176	875	K	P33176	903	K	1	TT	TRUE	36.42	B	A
P33176	159	K	P33176	903	K	1	TT	TRUE	36.73	A	B
P33176	213	K	P33176	917	S	1	TT	TRUE	36.95	A	B
P33176	226	K	P33176	240	K	1	TT	TRUE	38.42	A	A
P33176	213	K	P33176	922	K	1	TT	TRUE	38.62	A	B
P33176	645	S	P33176	690	K	1	TT	TRUE	39.16	A	B
P33176	485	K	P33176	512	K	1	TT	TRUE	39.48	B	A
P33176	202	S	P33176	903	K	1	TT	TRUE	41.05	A	B
P33176	847	K	P33176	875	K	1	TT	TRUE	41.19	B	A
P33176	159	K	P33176	909	K	1	TT	TRUE	42.6	A	B
P33176	281	K	P33176	903	K	1	TT	TRUE	42.61	A	B
P33176	213	K	P33176	950	S	1	TT	TRUE	43.27	A	B
P33176	166	K	P33176	909	K	1	TT	TRUE	43.8	A	B
P33176	281	K	P33176	909	K	1	TT	TRUE	44.27	A	B
P33176	195	T	P33176	909	K	1	TT	TRUE	44.4	A	B
P33176	213	K	P33176	935	T	1	TT	TRUE	44.48	A	B
P33176	609	K	P33176	693	T	1	TT	TRUE	44.91	B	A
P33176	642	K	P33176	714	K	1	TT	TRUE	45.33	A	B
P33176	141	K	P33176	903	K	1	TT	TRUE	45.35	A	B
P33176	514	K	P33176	813	K	1	TT	TRUE	45.52	A	A
P33176	875	K	P33176	909	K	1	TT	TRUE	46.01	B	A
P33176	38	T	P33176	348	K	1	TT	TRUE	46.6	A	A
P33176	541	K	P33176	726	K	1	TT	TRUE	46.61	A	A
P33176	98	K	P33176	394	K	1	TT	TRUE	46.68	B	A
P33176	166	K	P33176	922	K	1	TT	TRUE	48.87	A	B
P33176	690	K	P33176	728	K	1	TT	TRUE	49.83	A	A
P33176	2	A	P33176	935	T	1	TT	TRUE	49.95	A	B
P33176	560	K	P33176	627	K	1	TT	TRUE	51.63	A	A
P33176	281	K	P33176	420	K	1	TT	TRUE	53.77	A	A
P33176	847	K	P33176	885	K	1	TT	TRUE	54.47	A	B
P33176	549	K	P33176	791	K	1	TT	TRUE	54.82	A	B
P33176	323	K	P33176	420	K	1	TT	TRUE	55.41	A	B
P33176	656	K	P33176	714	K	1	TT	TRUE	57.34	A	B
P33176	342	K	P33176	933	S	1	TT	TRUE	58.6	B	A
P33176	642	K	P33176	726	K	1	TT	TRUE	58.96	A	B
P33176	606	K	P33176	755	K	1	TT	TRUE	59.99	B	A
P33176	642	K	P33176	728	K	1	TT	TRUE	61.48	A	B
P33176	714	K	P33176	764	K	1	TT	TRUE	61.67	A	B
P33176	588	T	P33176	690	K	1	TT	TRUE	62.52	B	A
P33176	281	K	P33176	427	K	1	TT	TRUE	62.68	B	B
P33176	657	K	P33176	717	S	1	TT	TRUE	64.35	A	B
P33176	801	K	P33176	847	K	1	TT	TRUE	66.48	A	A
P33176	627	K	P33176	739	K	1	TT	TRUE	66.59	A	A
P33176	606	K	P33176	764	K	1	TT	TRUE	67.23	B	B
P33176	757	T	P33176	813	K	1	TT	TRUE	67.55	A	B
P33176	256	K	P33176	427	K	1	TT	TRUE	67.8	B	B
P33176	257	S	P33176	879	S	1	TT	TRUE	68.86	A	A
P33176	402	K	P33176	935	T	1	TT	TRUE	69.83	A	B
P33176	560	K	P33176	791	K	1	TT	TRUE	70.76	A	B
P33176	656	K	P33176	726	K	1	TT	TRUE	70.93	A	B
P33176	609	K	P33176	764	K	1	TT	TRUE	71.28	B	B
P33176	657	K	P33176	726	K	1	TT	TRUE	72.93	B	B
P33176	350	K	P33176	933	S	1	TT	TRUE	73.47	B	A
P33176	352	K	P33176	935	T	1	TT	TRUE	75.12	A	B
P33176	602	K	P33176	783	K	1	TT	TRUE	75.85	B	B
P33176	642	K	P33176	739	K	1	TT	TRUE	76.82	A	B
P33176	621	K	P33176	753	K	1	TT	TRUE	79.29	B	A
P33176	606	K	P33176	783	K	1	TT	TRUE	80.84	B	B
P33176	598	K	P33176	791	K	1	TT	TRUE	82.83	B	B
P33176	609	K	P33176	783	K	1	TT	TRUE	84.09	B	B
P33176	526	K	P33176	831	K	1	TT	TRUE	85.93	A	A
P33176	602	K	P33176	791	K	1	TT	TRUE	87.69	B	B
P33176	627	K	P33176	755	K	1	TT	TRUE	88.21	A	A
P33176	448	K	P33176	903	K	1	TT	TRUE	88.42	A	B
P33176	141	K	P33176	450	K	1	TT	TRUE	88.81	B	B
P33176	450	K	P33176	903	K	1	TT	TRUE	90.02	A	B
P33176	621	K	P33176	764	K	1	TT	TRUE	90.4	B	B
P33176	514	K	P33176	844	K	1	TT	TRUE	92.61	A	A
P33176	606	K	P33176	791	K	1	TT	TRUE	92.72	B	B
P33176	485	K	P33176	875	K	1	TT	TRUE	93.29	B	A
P33176	512	K	P33176	847	K	1	TT	TRUE	94.96	A	A
P33176	627	K	P33176	764	K	1	TT	TRUE	95.42	A	B
P33176	514	K	P33176	847	K	1	TT	TRUE	96.54	A	A
P33176	448	K	P33176	909	K	1	TT	TRUE	96.95	A	B
P33176	489	K	P33176	557	S	1	TT	TRUE	97.21	B	B
P33176	450	K	P33176	909	K	1	TT	TRUE	98.82	A	B
P33176	489	K	P33176	875	K	1	TT	TRUE	99.26	B	A
P33176	539	K	P33176	829	K	1	TT	TRUE	99.47	A	A
P33176	485	K	P33176	882	K	1	TT	TRUE	101.98	B	A
P33176	707	S	P33176	791	K	1	TT	TRUE	103.62	A	B
P33176	485	K	P33176	885	K	1	TT	TRUE	106.47	B	A
P33176	489	K	P33176	882	K	1	TT	TRUE	108.1	B	A
P33176	526	K	P33176	847	K	1	TT	TRUE	111.37	A	A
P33176	489	K	P33176	885	K	1	TT	TRUE	112.64	B	A
P33176	450	K	P33176	922	K	1	TT	TRUE	112.94	A	B
P33176	92	T	P33176	489	K	1	TT	TRUE	118.71	B	A
P33176	690	K	P33176	791	K	1	TT	TRUE	124.97	A	B
P33176	121	S	P33176	502	Y	1	TT	TRUE	129.16	B	A
P33176	485	K	P33176	903	K	1	TT	TRUE	133.54	B	A
P33176	71	K	P33176	505	K	1	TT	TRUE	144	B	A
P33176	394	K	P33176	526	K	1	TT	TRUE	150.73	B	A
P33176	420	K	P33176	764	K	1	TT	TRUE	155.04	B	A
P33176	484	S	P33176	693	T	1	TT	TRUE	160.97	B	A
P33176	532	S	P33176	879	S	1	TT	TRUE	163.11	A	A
P33176	257	S	P33176	791	K	1	TT	TRUE	175.83	B	A
P33176	169	T	P33176	769	T	1	TT	TRUE	196.11	B	A
P33176	769	T	P33176	935	T	1	TT	TRUE	198.28	A	A
P33176	769	T	P33176	933	S	1	TT	TRUE	200.12	A	A
P33176	544	T	P33176	933	S	1	TT	TRUE	224.09	A	A
P33176	343	K	P33176	718	S	1	TT	TRUE	237.08	B	A
P33176	28	K	P33176	731	T	1	TT	TRUE	237.19	B	A
P33176	557	S	P33176	908	S	1	TT	TRUE	240.66	B	A
P33176	557	S	P33176	909	K	1	TT	TRUE	242.27	B	A
P33176	717	S	P33176	903	K	1	TT	TRUE	251.72	A	A
P33176	384	K	P33176	698	K	1	TT	TRUE	252.77	B	A
P33176	690	K	P33176	893	K	1	TT	TRUE	271.28	A	A
P33176	92	T	P33176	698	K	1	TT	TRUE	276.22	B	A
P33176	84	Y	P33176	698	K	1	TT	TRUE	285.08	B	A
P33176	352	K	P33176	656	K	1	TT	TRUE	285.72	B	A
P33176	28	K	P33176	690	K	1	TT	TRUE	288.68	B	A
P33176	159	K	P33176	642	K	1	TT	TRUE	295.18	A	A
P33176	240	K	P33176	690	K	1	TT	TRUE	296.55	B	A
P33176	154	S	P33176	693	T	1	TT	TRUE	297.84	B	A
P33176	313	K	P33176	690	K	1	TT	TRUE	299.26	B	A
P33176	685	K	P33176	909	K	1	TT	TRUE	304.81	A	A

## Sheet: KLC_to_KLC
Protein1	SeqPos1	LinkedRes1	Protein2	SeqPos2	LinkedRes2	Match Count	DecoyType	Self	3D Distance	From Chain	To Chain
Q07866	155	K	Q07866	156	S	1	TT	TRUE	3.8	D	D
Q07866	177	K	Q07866	178	K	1	TT	TRUE	3.8	C	C
Q07866	48	S	Q07866	50	T	1	TT	TRUE	5.4	C	C
Q07866	177	K	Q07866	179	Y	1	TT	TRUE	5.6	C	C
Q07866	426	Y	Q07866	431	T	1	TT	TRUE	8.49	D	D
Q07866	496	Y	Q07866	501	K	1	TT	TRUE	9.08	D	D
Q07866	490	K	Q07866	517	K	1	TT	TRUE	9.15	D	D
Q07866	540	K	Q07866	546	S	1	TT	TRUE	9.7	C	C
Q07866	427	K	Q07866	446	K	1	TT	TRUE	9.7	C	C
Q07866	177	K	Q07866	184	S	1	TT	TRUE	9.77	D	D
Q07866	376	K	Q07866	415	K	1	TT	TRUE	10.35	C	C
Q07866	84	S	Q07866	91	S	1	TT	TRUE	10.41	D	D
Q07866	415	K	Q07866	517	K	1	TT	TRUE	11.28	D	D
Q07866	362	K	Q07866	394	K	1	TT	TRUE	11.39	C	C
Q07866	362	K	Q07866	404	K	1	TT	TRUE	12.16	C	C
Q07866	343	K	Q07866	351	K	1	TT	TRUE	12.16	C	C
Q07866	517	K	Q07866	525	K	1	TT	TRUE	12.31	D	D
Q07866	294	K	Q07866	334	K	1	TT	TRUE	12.32	C	C
Q07866	525	K	Q07866	540	K	1	TT	TRUE	12.43	D	D
Q07866	404	K	Q07866	517	K	1	TT	TRUE	13.02	D	D
Q07866	404	K	Q07866	490	K	1	TT	TRUE	13.15	D	D
Q07866	362	K	Q07866	393	T	1	TT	TRUE	13.34	C	C
Q07866	292	K	Q07866	540	K	1	TT	TRUE	13.65	D	D
Q07866	310	T	Q07866	321	T	1	TT	TRUE	13.71	D	D
Q07866	259	K	Q07866	269	S	1	TT	TRUE	14.06	D	D
Q07866	159	S	Q07866	168	K	1	TT	TRUE	14.2	C	C
Q07866	488	T	Q07866	496	Y	1	TT	TRUE	14.3	C	C
Q07866	490	K	Q07866	501	K	1	TT	TRUE	14.41	D	D
Q07866	404	K	Q07866	479	K	1	TT	TRUE	14.97	C	C
Q07866	294	K	Q07866	335	Y	1	TT	TRUE	15.12	C	C
Q07866	292	K	Q07866	334	K	1	TT	TRUE	15.29	C	C
Q07866	415	K	Q07866	490	K	1	TT	TRUE	15.32	D	D
Q07866	420	K	Q07866	501	K	1	TT	TRUE	15.74	C	C
Q07866	446	K	Q07866	501	K	1	TT	TRUE	16.12	D	D
Q07866	351	K	Q07866	362	K	1	TT	TRUE	16.25	D	D
Q07866	168	K	Q07866	178	K	1	TT	TRUE	16.61	D	D
Q07866	331	K	Q07866	362	K	1	TT	TRUE	16.7	C	C
Q07866	427	K	Q07866	501	K	1	TT	TRUE	16.72	D	D
Q07866	294	K	Q07866	336	K	1	TT	TRUE	16.82	C	C
Q07866	446	K	Q07866	490	K	1	TT	TRUE	16.89	C	C
Q07866	467	S	Q07866	476	K	1	TT	TRUE	17.03	D	D
Q07866	178	K	Q07866	178	K	1	TT	TRUE	17.48	C	D
Q07866	426	Y	Q07866	501	K	1	TT	TRUE	17.82	D	D
Q07866	351	K	Q07866	394	K	1	TT	TRUE	17.86	C	C
Q07866	490	K	Q07866	525	K	1	TT	TRUE	17.91	C	C
Q07866	517	K	Q07866	540	K	1	TT	TRUE	18.17	D	D
Q07866	427	K	Q07866	517	K	1	TT	TRUE	18.18	D	D
Q07866	404	K	Q07866	525	K	1	TT	TRUE	18.25	C	C
Q07866	331	K	Q07866	405	T	1	TT	TRUE	18.37	C	C
Q07866	420	K	Q07866	446	K	1	TT	TRUE	18.4	C	C
Q07866	420	K	Q07866	517	K	1	TT	TRUE	18.78	D	D
Q07866	479	K	Q07866	517	K	1	TT	TRUE	19.32	D	D
Q07866	415	K	Q07866	501	K	1	TT	TRUE	19.49	C	C
Q07866	424	T	Q07866	507	T	1	TT	TRUE	19.66	C	C
Q07866	48	S	Q07866	61	K	1	TT	TRUE	19.85	C	C
Q07866	331	K	Q07866	404	K	1	TT	TRUE	19.95	C	C
Q07866	404	K	Q07866	446	K	1	TT	TRUE	21.05	C	C
Q07866	404	K	Q07866	540	K	1	TT	TRUE	21.25	D	D
Q07866	50	T	Q07866	66	S	1	TT	TRUE	23.75	C	C
Q07866	490	K	Q07866	540	K	1	TT	TRUE	24.69	D	D
Q07866	267	K	Q07866	294	K	1	TT	TRUE	25.16	D	D
Q07866	237	T	Q07866	292	K	1	TT	TRUE	25.8	D	D
Q07866	446	K	Q07866	517	K	1	TT	TRUE	25.82	D	D
Q07866	404	K	Q07866	501	K	1	TT	TRUE	26.41	D	D
Q07866	309	K	Q07866	331	K	1	TT	TRUE	26.61	D	D
Q07866	268	T	Q07866	294	K	1	TT	TRUE	27.63	D	D
Q07866	268	T	Q07866	293	Y	1	TT	TRUE	27.96	D	D
Q07866	427	K	Q07866	525	K	1	TT	TRUE	28.76	C	C
Q07866	394	K	Q07866	540	K	1	TT	TRUE	30.74	C	C
Q07866	427	K	Q07866	540	K	1	TT	TRUE	33.08	D	D
Q07866	446	K	Q07866	525	K	1	TT	TRUE	33.71	C	C
Q07866	501	K	Q07866	525	K	1	TT	TRUE	33.98	D	D
Q07866	309	K	Q07866	540	K	1	TT	TRUE	34.11	D	D
Q07866	420	K	Q07866	540	K	1	TT	TRUE	35.85	D	D
Q07866	351	K	Q07866	540	K	1	TT	TRUE	36.4	D	D
Q07866	351	K	Q07866	420	K	1	TT	TRUE	37.08	D	D
Q07866	294	K	Q07866	490	K	1	TT	TRUE	37.37	C	C
Q07866	501	K	Q07866	540	K	1	TT	TRUE	38.14	D	D
Q07866	294	K	Q07866	426	Y	1	TT	TRUE	39.61	C	C
Q07866	245	Y	Q07866	577	K	1	TT	TRUE	39.67	C	C
Q07866	540	K	Q07866	577	K	1	TT	TRUE	40.68	C	C
Q07866	488	T	Q07866	577	K	1	TT	TRUE	40.86	C	C
Q07866	517	K	Q07866	577	K	1	TT	TRUE	41.38	C	C
Q07866	269	S	Q07866	384	Y	1	TT	TRUE	42.36	C	C
Q07866	525	K	Q07866	575	K	1	TT	TRUE	43.41	C	C
Q07866	540	K	Q07866	575	K	1	TT	TRUE	44.14	C	C
Q07866	268	T	Q07866	384	Y	1	TT	TRUE	44.28	C	C
Q07866	269	S	Q07866	406	K	1	TT	TRUE	44.93	C	C
Q07866	459	K	Q07866	540	K	1	TT	TRUE	45.33	D	D
Q07866	177	K	Q07866	540	K	1	TT	TRUE	45.51	C	C
Q07866	517	K	Q07866	575	K	1	TT	TRUE	46.4	C	C
Q07866	155	K	Q07866	404	K	1	TT	TRUE	48.21	C	D
Q07866	501	K	Q07866	577	K	1	TT	TRUE	51.11	C	C
Q07866	351	K	Q07866	501	K	1	TT	TRUE	51.43	C	C
Q07866	501	K	Q07866	575	K	1	TT	TRUE	56.1	C	C
Q07866	152	K	Q07866	517	K	1	TT	TRUE	56.3	C	D
Q07866	152	K	Q07866	490	K	1	TT	TRUE	56.5	C	D
Q07866	155	K	Q07866	540	K	1	TT	TRUE	57.73	C	D
Q07866	155	K	Q07866	490	K	1	TT	TRUE	60.54	C	D
Q07866	155	K	Q07866	517	K	1	TT	TRUE	60.67	C	D
Q07866	155	K	Q07866	294	K	1	TT	TRUE	60.99	C	D
Q07866	51	K	Q07866	540	K	1	TT	TRUE	66.04	C	D
Q07866	155	K	Q07866	501	K	1	TT	TRUE	70.98	D	D
Q07866	517	K	Q07866	517	K	1	TT	TRUE	153.82	C	D
Q07866	37	K	Q07866	49	K	1	TT	TRUE
Q07866	18	K	Q07866	268	T	1	TT	TRUE

## Sheet: KHC_to_KLC
Protein1	SeqPos1	LinkedRes1	Protein2	SeqPos2	LinkedRes2	Match Count	DecoyType	Self	3D Distance	From Chain	To Chain
P33176	791	K	Q07866	96	K	1	TT	FALSE	6.96	A	D
P33176	801	K	Q07866	106	S	1	TT	FALSE	8.74	A	D
P33176	801	K	Q07866	49	K	1	TT	FALSE	10.7	B	D
P33176	783	K	Q07866	96	K	1	TT	FALSE	11.15	A	D
P33176	801	K	Q07866	51	K	1	TT	FALSE	11.98	B	D
P33176	783	K	Q07866	90	K	1	TT	FALSE	11.98	B	D
P33176	875	K	Q07866	177	K	1	TT	FALSE	15.48	A	D
P33176	875	K	Q07866	178	K	1	TT	FALSE	16.31	A	D
P33176	764	K	Q07866	80	K	1	TT	FALSE	16.63	A	C
P33176	791	K	Q07866	49	K	1	TT	FALSE	17.56	A	C
P33176	801	K	Q07866	61	K	1	TT	FALSE	19.15	B	D
P33176	801	K	Q07866	96	K	1	TT	FALSE	19.17	A	D
P33176	882	K	Q07866	178	K	1	TT	FALSE	20.97	A	D
P33176	862	K	Q07866	155	K	1	TT	FALSE	21.69	A	D
P33176	875	K	Q07866	168	K	1	TT	FALSE	22.6	A	D
P33176	813	K	Q07866	51	K	1	TT	FALSE	22.67	B	C
P33176	812	K	Q07866	51	K	1	TT	FALSE	23.38	B	D
P33176	885	K	Q07866	178	K	1	TT	FALSE	24.56	A	D
P33176	885	K	Q07866	237	T	1	TT	FALSE	25.18	A	C
P33176	885	K	Q07866	177	K	1	TT	FALSE	25.46	A	D
P33176	875	K	Q07866	167	K	1	TT	FALSE	25.87	A	D
P33176	865	K	Q07866	155	K	1	TT	FALSE	26.58	A	D
P33176	875	K	Q07866	309	K	1	TT	FALSE	30.48	A	C
P33176	893	K	Q07866	219	S	1	TT	FALSE	34.08	A	C
P33176	875	K	Q07866	321	T	1	TT	FALSE	36.91	A	C
P33176	885	K	Q07866	167	K	1	TT	FALSE	38.87	A	D
P33176	909	K	Q07866	446	K	1	TT	FALSE	39.89	A	C
P33176	903	K	Q07866	351	K	1	TT	FALSE	40.39	B	C
P33176	121	S	Q07866	269	S	1	TT	FALSE	40.51	B	C
P33176	903	K	Q07866	404	K	1	TT	FALSE	40.7	B	C
P33176	847	K	Q07866	404	K	1	TT	FALSE	40.82	A	D
P33176	909	K	Q07866	404	K	1	TT	FALSE	41.83	A	C
P33176	903	K	Q07866	446	K	1	TT	FALSE	41.9	B	C
P33176	801	K	Q07866	501	K	1	TT	FALSE	42.2	A	D
P33176	903	K	Q07866	575	K	1	TT	FALSE	43.41	B	D
P33176	885	K	Q07866	540	K	1	TT	FALSE	44.17	A	C
P33176	903	K	Q07866	245	Y	1	TT	FALSE	46.95	A	C
P33176	450	K	Q07866	292	K	1	TT	FALSE	47.14	B	D
P33176	875	K	Q07866	540	K	1	TT	FALSE	47.33	A	C
P33176	903	K	Q07866	540	K	1	TT	FALSE	47.61	A	C
P33176	875	K	Q07866	292	K	1	TT	FALSE	48.2	A	C
P33176	882	K	Q07866	294	K	1	TT	FALSE	48.24	A	C
P33176	875	K	Q07866	294	K	1	TT	FALSE	48.45	A	C
P33176	885	K	Q07866	294	K	1	TT	FALSE	49.07	A	C
P33176	844	K	Q07866	540	K	1	TT	FALSE	49.1	A	D
P33176	909	K	Q07866	490	K	1	TT	FALSE	49.63	A	C
P33176	909	K	Q07866	540	K	1	TT	FALSE	49.76	A	C
P33176	343	K	Q07866	269	S	1	TT	FALSE	50.33	B	C
P33176	903	K	Q07866	490	K	1	TT	FALSE	50.6	B	C
P33176	844	K	Q07866	517	K	1	TT	FALSE	50.89	A	D
P33176	875	K	Q07866	331	K	1	TT	FALSE	50.91	A	C
P33176	903	K	Q07866	309	K	1	TT	FALSE	51.66	B	C
P33176	847	K	Q07866	517	K	1	TT	FALSE	52.77	A	D
P33176	98	K	Q07866	294	K	1	TT	FALSE	53.32	B	C
P33176	91	K	Q07866	427	K	1	TT	FALSE	54.73	B	C
P33176	326	K	Q07866	292	K	1	TT	FALSE	54.92	B	C
P33176	903	K	Q07866	415	K	1	TT	FALSE	55.35	B	C
P33176	28	K	Q07866	293	Y	1	TT	FALSE	55.8	B	C
P33176	847	K	Q07866	525	K	1	TT	FALSE	55.87	A	D
P33176	226	K	Q07866	294	K	1	TT	FALSE	56.07	B	C
P33176	922	K	Q07866	245	Y	1	TT	FALSE	56.28	A	C
P33176	909	K	Q07866	525	K	1	TT	FALSE	56.92	A	C
P33176	909	K	Q07866	415	K	1	TT	FALSE	57.72	A	C
P33176	875	K	Q07866	525	K	1	TT	FALSE	58.82	A	C
P33176	489	K	Q07866	501	K	1	TT	FALSE	59.21	B	D
P33176	485	K	Q07866	501	K	1	TT	FALSE	59.54	B	D
P33176	266	S	Q07866	293	Y	1	TT	FALSE	59.66	B	C
P33176	450	K	Q07866	420	K	1	TT	FALSE	60.44	A	D
P33176	731	T	Q07866	74	T	1	TT	FALSE	60.51	B	C
P33176	903	K	Q07866	517	K	1	TT	FALSE	61.39	B	C
P33176	909	K	Q07866	517	K	1	TT	FALSE	61.47	A	C
P33176	98	K	Q07866	463	K	1	TT	FALSE	61.63	A	C
P33176	903	K	Q07866	294	K	1	TT	FALSE	61.65	B	C
P33176	885	K	Q07866	517	K	1	TT	FALSE	62.58	A	C
P33176	809	T	Q07866	294	K	1	TT	FALSE	62.61	A	D
P33176	909	K	Q07866	292	K	1	TT	FALSE	62.75	A	C
P33176	405	T	Q07866	294	K	1	TT	FALSE	62.97	A	C
P33176	922	K	Q07866	517	K	1	TT	FALSE	63.14	A	C
P33176	451	T	Q07866	496	Y	1	TT	FALSE	63.26	A	D
P33176	813	K	Q07866	268	T	1	TT	FALSE	64.78	A	D
P33176	875	K	Q07866	490	K	1	TT	FALSE	64.88	A	C
P33176	909	K	Q07866	294	K	1	TT	FALSE	65.18	A	C
P33176	922	K	Q07866	501	K	1	TT	FALSE	65.64	B	C
P33176	903	K	Q07866	501	K	1	TT	FALSE	65.73	B	C
P33176	252	K	Q07866	507	T	1	TT	FALSE	65.95	B	C
P33176	875	K	Q07866	446	K	1	TT	FALSE	67.23	A	C
P33176	875	K	Q07866	517	K	1	TT	FALSE	68.05	A	C
P33176	917	S	Q07866	292	K	1	TT	FALSE	71.06	A	C
P33176	596	K	Q07866	90	K	1	TT	FALSE	72.97	B	D
P33176	885	K	Q07866	501	K	1	TT	FALSE	74.26	A	C
P33176	875	K	Q07866	501	K	1	TT	FALSE	82.52	A	C
P33176	606	K	Q07866	90	K	1	TT	FALSE	84.27	B	D
P33176	514	K	Q07866	294	K	1	TT	FALSE	88.4	A	D
P33176	698	K	Q07866	76	K	1	TT	FALSE	103.14	A	C
P33176	693	T	Q07866	90	K	1	TT	FALSE	110.35	A	C
P33176	764	K	Q07866	294	K	1	TT	FALSE	111.66	B	D
P33176	728	K	Q07866	501	K	1	TT	FALSE	116.31	A	D
P33176	755	K	Q07866	294	K	1	TT	FALSE	119.06	B	D
P33176	731	T	Q07866	329	Y	1	TT	FALSE	139.57	A	D
P33176	728	K	Q07866	294	K	1	TT	FALSE	151.97	A	D
P33176	739	K	Q07866	168	K	1	TT	FALSE	158.58	A	C
P33176	718	S	Q07866	546	S	1	TT	FALSE	159.74	A	D
P33176	98	K	Q07866	80	K	1	TT	FALSE	169.91	B	D
P33176	690	K	Q07866	405	T	1	TT	FALSE	179.73	A	D
P33176	693	T	Q07866	540	K	1	TT	FALSE	192.27	A	D
P33176	690	K	Q07866	540	K	1	TT	FALSE	196.22	A	D
P33176	693	T	Q07866	292	K	1	TT	FALSE	196.94	A	D
P33176	698	K	Q07866	247	S	1	TT	FALSE	198.21	A	D
P33176	690	K	Q07866	294	K	1	TT	FALSE	199.68	A	D
P33176	693	T	Q07866	247	S	1	TT	FALSE	200.11	A	D
P33176	690	K	Q07866	292	K	1	TT	FALSE	200.86	A	D
P33176	801	K	Q07866	37	K	4	TT	FALSE
P33176	813	K	Q07866	40	K	1	TT	FALSE
P33176	812	K	Q07866	40	K	1	TT	FALSE
P33176	801	K	Q07866	40	K	3	TT	FALSE

## Sheet: mScarlet_to_all
Protein1	SeqPos1	LinkedRes1	Protein2	SeqPos2	LinkedRes2	Match Count	DecoyType	Self	3D Distance	From Chain	To Chain
linker_mScarlet	143	K	linker_mScarlet	172	K	1	TT	TRUE	4.87	F	F
linker_mScarlet	96	K	linker_mScarlet	186	K	1	TT	TRUE	5.38	E	E
linker_mScarlet	87	Y	linker_mScarlet	90	S	1	TT	TRUE	5.99	E	E
linker_mScarlet	162	K	linker_mScarlet	182	K	1	TT	TRUE	7.51	F	F
linker_mScarlet	166	K	linker_mScarlet	182	K	1	TT	TRUE	8.05	E	E
linker_mScarlet	142	K	linker_mScarlet	172	K	1	TT	TRUE	8.39	F	F
linker_mScarlet	162	K	linker_mScarlet	186	K	1	TT	TRUE	8.59	E	E
linker_mScarlet	96	K	linker_mScarlet	189	K	1	TT	TRUE	10.57	F	F
linker_mScarlet	19	K	linker_mScarlet	51	K	1	TT	TRUE	10.6	E	E
linker_mScarlet	166	K	linker_mScarlet	183	T	1	TT	TRUE	11.11	E	E
linker_mScarlet	206	T	linker_mScarlet	212	Y	1	TT	TRUE	11.96	E	E
linker_mScarlet	96	K	linker_mScarlet	162	K	1	TT	TRUE	12.06	E	E
linker_mScarlet	96	K	linker_mScarlet	127	K	1	TT	TRUE	12.42	E	E
linker_mScarlet	78	K	linker_mScarlet	202	K	1	TT	TRUE	12.45	F	F
linker_mScarlet	143	K	linker_mScarlet	212	Y	1	TT	TRUE	13.54	E	E
linker_mScarlet	155	Y	linker_mScarlet	166	K	1	TT	TRUE	14.93	E	E
linker_mScarlet	166	K	linker_mScarlet	235	K	1	TT	TRUE	15.35	E	E
linker_mScarlet	182	K	linker_mScarlet	197	Y	1	TT	TRUE	15.47	F	F
linker_mScarlet	172	K	linker_mScarlet	212	Y	1	TT	TRUE	16.27	E	E
linker_mScarlet	166	K	linker_mScarlet	234	Y	1	TT	TRUE	17.45	E	E
linker_mScarlet	172	K	linker_mScarlet	207	S	1	TT	TRUE	17.63	E	E
linker_mScarlet	172	K	linker_mScarlet	206	T	1	TT	TRUE	17.92	E	E
linker_mScarlet	78	K	linker_mScarlet	166	K	1	TT	TRUE	18.13	F	F
linker_mScarlet	202	K	linker_mScarlet	235	K	1	TT	TRUE	18.87	E	E
linker_mScarlet	143	K	linker_mScarlet	166	K	1	TT	TRUE	19.18	F	F
linker_mScarlet	172	K	linker_mScarlet	202	K	1	TT	TRUE	19.57	E	E
linker_mScarlet	78	K	linker_mScarlet	235	K	1	TT	TRUE	20.31	E	E
linker_mScarlet	142	K	linker_mScarlet	150	S	1	TT	TRUE	20.99	E	E
linker_mScarlet	172	K	linker_mScarlet	218	Y	1	TT	TRUE	20.99	E	E
linker_mScarlet	182	K	linker_mScarlet	234	Y	1	TT	TRUE	21.2	E	E
linker_mScarlet	188	K	linker_mScarlet	197	Y	1	TT	TRUE	21.33	F	F
linker_mScarlet	182	K	linker_mScarlet	189	K	1	TT	TRUE	22.45	E	E
linker_mScarlet	172	K	linker_mScarlet	182	K	1	TT	TRUE	25.85	E	E
P33176	933	S	linker_mScarlet	1	G	1	TT	FALSE	26.37	A	E
linker_mScarlet	166	K	linker_mScarlet	189	K	1	TT	TRUE	28.19	E	E
linker_mScarlet	189	K	linker_mScarlet	202	K	1	TT	TRUE	28.49	E	E
P33176	950	S	linker_mScarlet	78	K	1	TT	FALSE	29.87	A	E
P33176	903	K	linker_mScarlet	96	K	1	TT	FALSE	30.61	B	F
linker_mScarlet	206	T	linker_mScarlet	235	K	1	TT	TRUE	31.52	E	E
P33176	909	K	linker_mScarlet	186	K	1	TT	FALSE	31.98	B	F
P33176	903	K	linker_mScarlet	78	K	1	TT	FALSE	32.28	A	F
linker_mScarlet	162	K	linker_mScarlet	172	K	1	TT	TRUE	33.54	F	F
P33176	909	K	linker_mScarlet	78	K	1	TT	FALSE	34.81	B	F
linker_mScarlet	212	Y	linker_mScarlet	235	K	1	TT	TRUE	38.85	E	E
P33176	32	K	linker_mScarlet	213	T	1	TT	FALSE	41.43	A	F
P33176	903	K	linker_mScarlet	202	K	1	TT	FALSE	41.98	A	F
P33176	909	K	linker_mScarlet	202	K	1	TT	FALSE	43.1	B	F
Q07866	268	T	linker_mScarlet	226	S	1	TT	FALSE	43.94	C	E
linker_mScarlet	172	K	linker_mScarlet	189	K	1	TT	TRUE	45.22	E	E
P33176	909	K	linker_mScarlet	234	Y	1	TT	FALSE	45.4	B	F
P33176	169	T	linker_mScarlet	7	K	1	TT	FALSE	46.83	A	F
P33176	909	K	linker_mScarlet	166	K	1	TT	FALSE	47.79	B	F
P33176	922	K	linker_mScarlet	78	K	1	TT	FALSE	48.56	B	F
P33176	903	K	linker_mScarlet	166	K	1	TT	FALSE	48.86	A	F
Q07866	540	K	linker_mScarlet	78	K	1	TT	FALSE	52.91	C	E
P33176	150	K	linker_mScarlet	7	K	1	TT	FALSE	53.74	A	F
P33176	909	K	linker_mScarlet	172	K	1	TT	FALSE	58.27	B	F
P33176	903	K	linker_mScarlet	172	K	1	TT	FALSE	60.15	A	F
P33176	281	K	linker_mScarlet	78	K	1	TT	FALSE	62.77	A	F
P33176	159	K	linker_mScarlet	202	K	1	TT	FALSE	68.71	A	F
linker_mScarlet	143	K	linker_mScarlet	143	K	1	TT	TRUE	71.15	E	F
linker_mScarlet	172	K	linker_mScarlet	172	K	1	TT	TRUE	72.91	E	F
Q07866	245	Y	linker_mScarlet	172	K	1	TT	FALSE	73.04	C	E
P33176	342	K	linker_mScarlet	143	K	1	TT	FALSE	73.09	B	F
Q07866	418	K	linker_mScarlet	189	K	1	TT	FALSE	73.15	C	F
Q07866	490	K	linker_mScarlet	78	K	1	TT	FALSE	74.04	C	E
Q07866	292	K	linker_mScarlet	96	K	1	TT	FALSE	75.67	C	E
Q07866	155	K	linker_mScarlet	19	K	1	TT	FALSE	78.88	D	E
Q07866	294	K	linker_mScarlet	143	K	1	TT	FALSE	97.06	C	E
Q07866	517	K	linker_mScarlet	172	K	1	TT	FALSE	105.41	C	E
P33176	717	S	linker_mScarlet	131	T	1	TT	FALSE	229.82	A	E
P33176	602	K	linker_mScarlet	1	G	1	TT	FALSE	235.09	B	E
P33176	621	K	linker_mScarlet	202	K	1	TT	FALSE	246.03	B	E
P33176	693	T	linker_mScarlet	78	K	1	TT	FALSE	252.05	A	E
P33176	698	K	linker_mScarlet	188	K	1	TT	FALSE	258.71	A	E
P33176	693	T	linker_mScarlet	189	K	1	TT	FALSE	261.06	A	E
P33176	693	T	linker_mScarlet	188	K	1	TT	FALSE	262.18	A	E
P33176	690	K	linker_mScarlet	131	T	1	TT	FALSE	264.9	A	E
linker_mScarlet	234	Y	linker_mScarlet	239	S	4	TT	TRUE
linker_mScarlet	234	Y	linker_mScarlet	245	K	2	TT	TRUE
linker_mScarlet	202	K	linker_mScarlet	245	K	8	TT	TRUE
linker_mScarlet	96	K	linker_mScarlet	245	K	2	TT	TRUE
linker_mScarlet	78	K	linker_mScarlet	245	K	1	TT	TRUE
linker_mScarlet	166	K	linker_mScarlet	245	K	2	TT	TRUE
Q07866	540	K	linker_mScarlet	245	K	2	TT	FALSE
P33176	909	K	linker_mScarlet	245	K	2	TT	FALSE
linker_mScarlet	172	K	linker_mScarlet	245	K	7	TT	TRUE
linker_mScarlet	143	K	linker_mScarlet	245	K	4	TT	TRUE
Q07866	507	T	linker_mScarlet	245	K	1	TT	FALSE
Q07866	501	K	linker_mScarlet	245	K	1	TT	FALSE
linker_mScarlet	212	Y	linker_mScarlet	245	K	3	TT	TRUE
Q07866	294	K	linker_mScarlet	245	K	1	TT	FALSE
