# Supplementary material for: Structural basis of kinesin-1 autoinhibition and its control of microtubule-based motility
Source: Sci Adv. 2026 Jul 15;12(29):eaeg1267. doi: 10.1126/sciadv.aeg1267 (PMC13371920; doi:10.1126/sciadv.aeg1267)
Supplement: Supplementary file 3 — Movies S1 to S3 [file sciadv.aeg1267_movies_s1_to_s3.zip]

Archive with 3 entries (3 files):
- aeg1267_movie_s1.mov
- aeg1267_movie_s2.mov
- aeg1267_movie_s3.mov
